# Supplementary material for: Genomic variants identified from whole-genome resequencing of indicine cattle breeds from Pakistan
Source: PLoS One. 2019 Apr 11;14(4):e0215065. doi: 10.1371/journal.pone.0215065 (PMC6459497; doi:10.1371/journal.pone.0215065)
Supplement: S1 Data — (XLSX) [file pone.0215065.s006.xlsx]

## Sheet: Sheet1
	Unique genes of Pakistani-Indicine breeds significantly enriching KEGG pathways
	Heat Tolerant		Highland breeds			Milking breeds	Beaf purpose breed	Disease resistant breeds
# Genes	Unique genes Enriching Vascular smooth muscle contraction (bta04270) in Sahiwal, RedSindhi, Tharparkar, Bhagnari, Lohani (Generally Heat tolerant)	Unique genes Enriching Wnt signaling pathway (bta04310) in Sahiwal, Tharparkar, Cholistani (adapted to extremely hot environment)	Unique genes Enriching VEGF signaling pathway (bta04370) in Bhagnari and Lohani (Low humid Highland breeds)	Unique genes Enriching HIF-1 signaling pathway (bta04066) In Achai, Bhagnari, Lohani (Highland breeds)	Unique genes Enriching Vascular smooth muscle contraction (bta04270) in Bhagnari and Lohani (Low humid Highland breeds)	Unique genes Enriching ECM-receptor interaction (bta04512) in Sahiwal, RedSindhi, Tharparkar	Unique genes Enriching Jak-STAT signaling pathway (bta04630) in Cholistani, Achai and Bhagnari breeds.	Unique genes Enriching Toll-like receptor signaling pathway (bta04620) in RedSindhi, Tharparkar, Achai, Bhagnari, and Lohani
1	ADRA1A	BAMBI	HRAS	EGF	ADRA1A	AGRN	CNTF	CASP8
2	ADRA1B	CCND1	KDR	EGFR	ADRA1B	CD44	CSF2	CD14
3	ADRA1D	CER1	KRAS	EPO	ADRA1D	CHAD	CSF3	CTSK
4	AGTR1	CSNK1E	MAP2K1	ERBB2	AGTR1	COL1A1	CTF1	FADD
5	AVPR1A	CSNK2A1	MAP2K2	HIF1A	AVPR1A	COL1A2	EPO	FOS
6	AVPR1B	DAAM2	MAPK1	IFNG	AVPR1B	COL2A1	GH1	IFNA16
7	CACNA1C	DKK1	MAPK3	IFNGR1	CACNA1C	COL4A1	IFNA16	IFNAA
8	CACNA1D	DKK2	MAPKAPK2	IFNGR2	CACNA1D	COL4A2	IFNAA	IFNAC
9	CACNA1F	DKK4	NRAS	IGF1	CACNA1F	COL4A3	IFNAC	IFNAH
10	CACNA1S	DVL1	PIK3CA	IGF1R	CACNA1S	COL4A4	IFNAH	IFNB1
11	CALM	DVL2	PIK3CB	IL6	CALM	COL4A5	IFNB1	IFNB3
12	CALM1	DVL3	PLA2G4A	IL6R	CALM1	COL4A6	IFNB3	IL1B
13	CALM2	FRAT1	PLA2G4B	INS	CALM2	COL6A1	IFNG	IL6
14	CALM3	FRAT2	PLA2G4D	INSR	CALM3	COL6A2	IFNGR1	IRAK1
15	CALML5	FZD1	PLA2G4E	MAP2K1	CALML5	COL6A3	IFNGR2	JUN
16	CYP4A22	FZD2	PLA2G4F	MAP2K2	EDNRA	COL6A5	IL10	MAP2K1
17	EDNRA	FZD3	PLCG1	MAPK1	GNA11	COMP	IL11	MAP2K2
18	GNA11	FZD4	PLCG2	MAPK3	GNAQ	FN1	IL12A	MAP2K3
19	GNAQ	FZD5	PPP3CA	MKNK1	ITPR2	HSPG2	IL12B	MAP2K4
20	ITPR2	FZD7	PPP3CB	MKNK2	KCNMB2	IBSP	IL12RB2	MAP2K6
21	KCNMA1	FZD8	PPP3CC	NFKB1	KCNMB3	ITGA1	IL13	MAP2K7
22	KCNMB1	JUN	PRKCA	PDK1	KCNMB4	ITGA10	IL15	MAP3K7
23	KCNMB2	LRP6	PRKCB	PIK3CA	MAP2K1	ITGA11	IL19	MAP3K8
24	KCNMB3	NFATC1	PRKCG	PIK3CB	MAP2K2	ITGA2	IL2	MAPK1
25	KCNMB4	PLCB1	RAC1	PIK3R1	MAPK1	ITGA2B	IL20	MAPK3
26	KCNU1	PLCB2	RAF1	PLCG1	MAPK3	ITGA3	IL21	MYD88
27	MAP2K1	PLCB3	SH2D2A	PLCG2	NPR1	ITGA4	IL22	NFKB1
28	MAP2K2	PLCB4	SHC2	PRKCA	PLA2G12A	ITGA5	IL23A	NFKBIA
29	MAPK1	PORCN	SPHK1	PRKCB	PLA2G1B	ITGA6	IL23R	PIK3CA
30	MAPK3	PRKCA	SPHK2	PRKCG	PLA2G2A	ITGA7	IL24	PIK3CB
31	NPR1	PRKCB	VEGFA	RELA	PLA2G2C	ITGA8	IL3	PIK3R1
32	PLA2G12A	PRKCG		STAT3	PLA2G2D1	ITGA9	IL4	RAC1
33	PLA2G12B	RAC1		TLR4	PLA2G2D4	ITGAV	IL5	RELA
34	PLA2G1B	SFRP1		VEGFA	PLA2G2E	ITGB1	IL6	RIPK1
35	PLA2G2A	SFRP2			PLA2G2F	ITGB3	IL6R	SPP1
36	PLA2G2C	SFRP4			PLA2G3	ITGB4	IL7	TLR4
37	PLA2G2D1	SFRP5			PLA2G4A	ITGB5	IL9	TNF
38	PLA2G2D4	SOST			PLA2G4B	ITGB6	JAK1	TRAF3
39	PLA2G2E	WIF1			PLA2G4D	ITGB7	LEP	TRAF6
40	PLA2G2F	WNT1			PLA2G4E	ITGB8	LEPR
41	PLA2G3	WNT10A			PLA2G4F	LAMA1	LIF
42	PLA2G4A	WNT10B			PLA2G5	LAMA2	OSM
43	PLA2G4B	WNT11			PRKCA	LAMA3	OSMR
44	PLA2G4D	WNT16			PRKCB	LAMA4	PIK3CA
45	PLA2G4E	WNT2			PRKCG	LAMA5	PIK3R1
46	PLA2G4F	WNT2B			PRKG1	LAMB1	PTPN6
47	PLA2G5	WNT3			RAF1	LAMB2	SOS2
48	PLA2G6	WNT3A				LAMB3	STAT3
49	PLCB1	WNT4				LAMC1	THPO
50	PLCB2	WNT5A				LAMC2	TSLP
51	PLCB3	WNT5B				LAMC3
52	PLCB4	WNT6				RELN
53	PRKCA	WNT7A				SDC1
54	PRKCB	WNT8A				SDC4
55	PRKCG	WNT8B				SPP1
56	PRKG1	WNT9A				THBS1
57	RAF1	WNT9B				THBS2
58						THBS3
59						THBS4
60						TNC
61						TNN
62						TNR
63						TNXB
64						VTN
65						VWF
